# Supplementary material for: Obstetrics and gynecology residents’ satisfaction and self-confidence after an anal sphincter injury simulation-based workshop in Indonesia: a pre- and post-intervention comparison study
Source: J Educ Eval Health Prof. 2022 Feb 14;19:4. doi: 10.3352/jeehp.2022.19.4 (PMC8942784; doi:10.3352/jeehp.2022.19.4)
Supplement: Supplementary file 1 [file jeehp-19-04-dataset1.xlsx]

## Sheet: satisfaction
Coding participant	GENDER	Age	Education level	Frequency of assisstance	Frequency of assisstance (Classification)	Learning sources	Similarity with native perineal	Flexibility of simulator tissue	Similarity of anal mucosa with native perineal	Similarity of internal sphincter ani (IAS) with native perineal	Similarity of external sphincter ani (EAS) with native perineal	Similarity of transversus perinei muscle with native perineal	Similarity of bulbocavernosus muscle with native perineal	Similarity of vaginal mucosa with native perineal	Similarity of perineal skin with native perineal
1	2	28	2	1	1	1	9	9	10	10	10	10	10	10	10
2	1	30	1	1	1	2	5	6	7	7	7	7	7	7	7
3	1	38	2	2	1	1	8	9	8	8	9	9	8	9	8
4	1	33	2	5	2	1	8	7	8	8	8	8	8	8	8
5	2	34	2	0	1	3	8	6	7	6	6	6	6	7	6
6	1	29	2	5	2	1	9	8	8	9	8	8	9	8	8
7	1	28	1	1	1	4	7	5	9	9	9	9	9	8	7
8	2	29	1	3	2	1	8	8	10	10	9	7	7	10	10
9	1	34	1	1	1	4	8	8	8	8	9	9	8	8	9
10	2	28	1	0	1	1	6	6	8	6	6	5	4	8	5
11	2	32	1	1	1	3	7	7	8	8	7	8	8	8	7
12	2	36	2	0	1	3	8	8	8	8	8	8	8	8	8
13	1	31	2	1	1	1	6	6	7	7	7	7	7	6	8
14	2	31	2	1	1	1	7	8	8	8	8	7	7	8	7
15	2	34	2	2	1	2	8	7	9	8	8	7	7	8	7
16	1	28	2	1	1	3	7	8	8	8	8	8	8	9	9
17	1	31	1	2	1	4	7	7	8	7	7	7	7	8	8
18	1	32	2	4	2	2	8	9	9	9	8	9	9	10	9
19	1	32	1	1	1	1	10	8	9	9	9	9	9	9	9
20	2	31	1	0	1	1	8	9	9	9	9	9	9	9	9
21	2	28	1	3	2	4	8	9	9	9	9	9	9	8	7
22	1	28	1	1	1	1	8	9	9	9	9	9	9	8	7
Gender		1	Men
		2	Women
Education level		1	3rd year
		2	4th year
Frequency of assisstance (Classification)		1	<3
		2	≥ 3
Learning sources		1	Lecture
		2	Workshop
		3	Book
		4	Video
