# Supplementary material for: Obstetrics and gynecology residents’ satisfaction and self-confidence after an anal sphincter injury simulation-based workshop in Indonesia: a pre- and post-intervention comparison study
Source: J Educ Eval Health Prof. 2022 Feb 14;19:4. doi: 10.3352/jeehp.2022.19.4 (PMC8942784; doi:10.3352/jeehp.2022.19.4)
Supplement: Supplementary file 2 [file jeehp-19-04-dataset2.xlsx]

## Sheet: Confidence pretest
Coding participant	Identification grade of laceration pretest	Identification EAS pretest	Identification IAS pretest	Identification of anal mucosa pretest	Suturing EAS pretest	Suturing IAS pretest	Suturing anal mucosa pretest	Evaluation sphincter ani tone pretest	Evaluation apex of vaginal mucosa pretest	Identification hymen pretest	Instrumental handling pretest	Suturing vaginal mucosa pretest	Suturing perineal muscle pretest	Suturing perineal skin pretest	Selection appropriate needle and suture pretest
1	1	1	1	1	0	0	0	1	1	1	1	1	0	1	1
2	1	1	1	1	0	0	1	1	1	1	1	1	1	1	0
3	1	1	0	1	0	0	1	0	1	1	1	1	1	1	1
4	1	1	1	1	1	0	1	0	0	1	1	1	1	1	1
5	1	1	1	1	0	0	0	0	1	1	1	1	1	1	1
6	1	0	0	1	0	1	1	0	1	1	1	1	1	1	1
7	1	0	0	1	0	0	0	1	1	1	1	1	1	1	1
8	1	0	0	0	0	0	0	1	1	1	1	1	1	1	1
9	1	1	0	1	0	0	1	1	1	1	1	1	1	1	0
10	1	1	1	1	0	0	0	1	1	1	1	1	1	1	0
11	1	0	0	1	0	0	1	1	1	1	1	1	1	1	1
12	1	1	1	1	0	0	1	1	1	1	1	1	1	1	1
13	1	1	1	1	0	0	1	1	1	1	1	1	1	1	1
14	1	1	0	1	0	1	1	1	1	1	1	1	1	1	0
15	1	1	1	1	0	0	0	0	0	1	1	1	1	1	1
16	1	1	1	1	0	0	0	1	1	1	1	0	0	0	1
17	1	1	1	1	0	0	0	1	1	1	1	1	1	1	0
18	1	1	1	1	0	1	1	1	1	1	1	1	1	1	1
19	1	0	0	1	0	0	0	1	1	1	1	1	1	1	0
20	1	0	0	0	1	1	0	0	1	1	1	1	1	1	0
21	1	0	0	0	0	0	0	0	1	1	1	1	0	1	0
22	1	1	0	0	1	0	0	1	1	0	1	1	1	1	0
Coding of confidence
1	Confidence
0	Not confidence

## Sheet: Confidence posttest
Coding participant	Identification grade of laceration posttest	Identification EAS posttest	Identification IAS posttest	Identification of anal mucosa posttest	Suturing EAS posttest	Suturing IAS posttest	Suturing anal mucosa posttest	Evaluation sphincter ani tone posttest	Evaluation apex of vaginal mucosa posttest	Identification hymen posttest	Instrumental handling posttest	Suturing vaginal mucosa posttest	Suturing perineal muscle posttest	Suturing perineal skin posttest	Selection appropriate needle and suture posttest
1	1	1	1	1	1	1	1	1	1	1	1	1	1	1	1
2	1	1	1	1	1	1	1	1	1	1	1	1	1	1	1
3	1	1	1	1	1	1	1	1	1	1	1	1	1	1	1
4	1	1	1	1	1	1	1	1	1	1	1	1	1	1	1
5	1	1	0	1	1	1	1	1	1	1	1	1	1	1	0
6	1	1	1	1	0	1	1	1	1	1	1	1	1	1	1
7	1	1	1	1	1	1	1	1	1	1	1	1	1	1	1
8	1	0	0	1	0	0	0	1	1	1	1	1	1	1	1
9	1	1	1	1	1	1	1	1	1	1	1	1	1	1	1
10	1	1	1	1	1	1	1	1	1	1	1	1	1	1	0
11	1	1	1	1	1	0	1	1	1	1	1	1	1	1	1
12	1	1	1	1	0	0	1	1	1	1	1	1	1	1	1
13	1	1	1	1	1	1	1	1	1	1	1	1	1	1	1
14	1	1	1	1	1	1	1	1	0	1	1	1	1	1	1
15	1	1	1	1	1	1	1	1	1	1	1	1	1	1	1
16	1	1	1	1	1	1	1	1	1	1	1	1	1	1	1
17	1	1	1	1	1	1	1	1	1	1	1	1	1	1	1
18	1	1	1	1	1	1	1	1	1	1	1	1	1	1	1
19	1	1	0	1	1	0	1	1	1	1	1	1	1	1	0
20	1	1	0	1	1	0	1	1	1	1	1	1	1	1	1
21	1	1	0	1	1	1	1	1	1	1	1	1	1	1	0
22	1	1	1	1	1	1	1	1	1	1	1	1	1	1	1
Coding of confidence
1	Confidence
0	Not confidence
